# Supplementary material for: Development and validation of a novel survival model for acute myeloid leukemia based on autophagy-related genes
Source: PeerJ. 2021 Aug 12;9:e11968. doi: 10.7717/peerj.11968 (PMC8364747; doi:10.7717/peerj.11968)
Supplement: Supplemental Information 6 [file peerj-09-11968-s006.pl]

use strict;
use warnings;

my $file1=$ARGV[0];              
my $file2=$ARGV[1];              
my $out=$ARGV[2];                
my %hash=();                     

open(RF,"$file1") or die $!;     
while(my $line=<RF>){
  chomp($line);
  my @arr=split(/\t/,$line);
  my $gene=shift(@arr);
  $hash{$gene}=join("\t",@arr);
}
close(RF);

open(RF,"$file2") or die $!;     
open(WF,">$out") or die $!;      
while(my $line=<RF>){
  chomp($line);
  my @arr=split(/\t/,$line);
  my $gene=shift(@arr);
  if(exists $hash{$gene}){
  	print WF $gene . "\t" . $hash{$gene} . "\t" . join("\t",@arr) . "\n";
  }
}
close(WF);
close(RF);
