# Supplementary material for: Development and validation of a novel survival model for acute myeloid leukemia based on autophagy-related genes
Source: PeerJ. 2021 Aug 12;9:e11968. doi: 10.7717/peerj.11968 (PMC8364747; doi:10.7717/peerj.11968)
Supplement: Supplemental Information 11 [file peerj-09-11968-s011.r]

#install.packages("glmnet")
#install.packages("survival")

library(glmnet)
library(survival)

             
rt=read.table("tcgaUniSigExp.txt",header=T,sep="\t",row.names=1)        

multiCox=coxph(Surv(futime, fustat) ~ ., data = rt)
multiCox=step(multiCox,direction = "both")
multiCoxSum=summary(multiCox)


outMultiTab=data.frame()
outMultiTab=cbind(
		          coef=multiCoxSum$coefficients[,"coef"],
		          HR=multiCoxSum$conf.int[,"exp(coef)"],
		          HR.95L=multiCoxSum$conf.int[,"lower .95"],
		          HR.95H=multiCoxSum$conf.int[,"upper .95"],
		          pvalue=multiCoxSum$coefficients[,"Pr(>|z|)"])
outMultiTab=cbind(id=row.names(outMultiTab),outMultiTab)
write.table(outMultiTab,file="multiCox.txt",sep="\t",row.names=F,quote=F)


trainScore=predict(multiCox,type="risk",newdata=rt)
coxGene=rownames(multiCoxSum$coefficients)
coxGene=gsub("`","",coxGene)
outCol=c("futime","fustat",coxGene)
risk=as.vector(ifelse(trainScore>median(trainScore),"high","low"))
outTab=cbind(rt[,outCol],riskScore=as.vector(trainScore),risk)
write.table(cbind(id=rownames(outTab),outTab),file="trainRisk.txt",sep="\t",quote=F,row.names=F)


rt=read.table("geoExpTime.txt",header=T,sep="\t",row.names=1)
testFinalGeneExp=rt[,coxGene]
testScore=predict(multiCox,type="risk",newdata=rt)
outCol=c("futime","fustat",coxGene)
risk=as.vector(ifelse(testScore>median(trainScore),"high","low"))
outTab=cbind(rt[,outCol],riskScore=as.vector(testScore),risk)
write.table(cbind(id=rownames(outTab),outTab),file="testRisk.txt",sep="\t",quote=F,row.names=F)


bioForest=function(coxFile=null,forestFile=null,forestCol=null){

		rt <- read.table(coxFile,header=T,sep="\t",row.names=1,check.names=F)
		gene <- rownames(rt)
		hr <- sprintf("%.3f",rt$"HR")
		hrLow  <- sprintf("%.3f",rt$"HR.95L")
		hrHigh <- sprintf("%.3f",rt$"HR.95H")
		Hazard.ratio <- paste0(hr,"(",hrLow,"-",hrHigh,")")
		pVal <- ifelse(rt$pvalue<0.001, "<0.001", sprintf("%.3f", rt$pvalue))

		pdf(file=forestFile, width = 6.3,height = 4.5)
		n <- nrow(rt)
		nRow <- n+1
		ylim <- c(1,nRow)
		layout(matrix(c(1,2),nc=2),width=c(3,2.5))

		xlim = c(0,3)
		par(mar=c(4,2.5,2,1))
		plot(1,xlim=xlim,ylim=ylim,type="n",axes=F,xlab="",ylab="")
		text.cex=0.8
		text(0,n:1,gene,adj=0,cex=text.cex)
		text(1.5-0.5*0.2,n:1,pVal,adj=1,cex=text.cex);text(1.5-0.5*0.2,n+1,'pvalue',cex=text.cex,font=2,adj=1)
		text(3,n:1,Hazard.ratio,adj=1,cex=text.cex);text(3,n+1,'Hazard ratio',cex=text.cex,font=2,adj=1,)
		

		par(mar=c(4,1,2,1),mgp=c(2,0.5,0))
		xlim = c(0,max(as.numeric(hrLow),as.numeric(hrHigh)))
		plot(1,xlim=xlim,ylim=ylim,type="n",axes=F,ylab="",xaxs="i",xlab="Hazard ratio")
		arrows(as.numeric(hrLow),n:1,as.numeric(hrHigh),n:1,angle=90,code=3,length=0.05,col="darkblue",lwd=2.5)
		abline(v=1,col="black",lty=2,lwd=2)
		boxcolor = ifelse(as.numeric(hr) > 1, forestCol[1], forestCol[2])
		points(as.numeric(hr), n:1, pch = 15, col = boxcolor, cex=1.3)
		axis(1)
		dev.off()


bioForest(coxFile="multiCox.txt",forestFile="multiCox.pdf",forestCol=c("red","green"))
